# Supplementary material for: 3D Printed Supercapacitor Exploiting PEDOT-Based Resin and Polymer Gel Electrolyte
Source: Polymers (Basel). 2023 Jun 12;15(12):2657. doi: 10.3390/polym15122657 (PMC10305262; doi:10.3390/polym15122657)
Supplement: Supplementary file 1 [file polymers-15-02657-s001.zip]

Archive with 1 entries (1 files):
- polymers-2407332-supplementary.pdf
